# Supplementary material for: Stromal Cell-Derived Factor 1 Polymorphism in Retinal Vein Occlusion
Source: PLoS One. 2016 Nov 10;11(11):e0166544. doi: 10.1371/journal.pone.0166544 (PMC5104314; doi:10.1371/journal.pone.0166544)
Supplement: S1 Table — (XLS) [file pone.0166544.s001.xls]

## Sheet: S1
Patient ID	Age (years)	Gender	RVO type	BRVO subtype	Affected eye	Neovascularisation	Follow-up time (months)	Genotype	Hypertension	Diabetes Mellitus
1	69	female	BRVO	superior	right	no	43.9333	GG	yes	no
2	84	male	BRVO	superior	right	no	55	GG	yes	no
3	64	female	CRVO		right	yes	55.0667	AG	yes	yes
4	69	male	BRVO	superior	right	no	27.2333	AG	no	no
5	76	female	BRVO	superior	left	no	47	GG	yes	no
6	92	female	CRVO		right	yes	40.9	GG	no	no
7	72	male	BRVO	superior	left	yes	55	AA	yes	yes
8	67	female	BRVO	superior	right	no	53	AG	no	yes
9	75	female	BRVO	superior	left	no	34.8	AG	no	yes
10	70	female	BRVO	superior	left	no	33.6333	AG	yes	yes
11	67	male	CRVO		left	no	51	AG	yes	yes
12	71	female	CRVO		right	yes	32.7667	AG	yes	yes
13	43	female	BRVO	inferior	left	no	49	GG	no	yes
14	47	female	BRVO	superior	left	no	31.7333	GG	no	no
15	73	female	BRVO	inferior	right	no	55	GG	no	no
16	68	male	BRVO	superior	right	no	28.7	GG	no	no
17	61	female	CRVO		left	yes	48	GG	yes	yes
18	87	male	CRVO		left	yes	38.8667	AG	yes	yes
19	66	male	BRVO	superior	left	no	32.7667	GG	yes	yes
20	86	male	CRVO		left	no	48.8667	GG	yes	yes
21	78	female	CRVO		right	yes	53	AG	yes	yes
22	79	male	CRVO		left	no	28.6333	GG	no	no
23	61	male	BRVO	superior	right	no	31.7	GG	no	no
24	62	female	BRVO	superior	left	yes	34.8	GG	yes	no
25	51	male	CRVO		right	yes	48.3333	AG	no	no
26	83	female	BRVO	superior	left	no	49.0333	AG	yes	no
27	90	male	BRVO	superior	right	no	53	GG	yes	yes
28	70	female	BRVO	superior	right	no	27.9667	GG	no	no
29	93	female	CRVO		right	yes	27.7333	AG	no	no
30	73	female	BRVO	superior	left	no	22	GG	no	no
31	37	female	CRVO		left	yes	57	AG	no	no
32	54	male	CRVO		left	no	34.1667	GG	yes	no
33	73	male	CRVO		right	yes	34.8	GG	yes	no
34	69	male	CRVO		right	yes	34.8	GG	no	no
35	69	male	CRVO		right	no	39.9	GG	no	no
36	41	female	BRVO	superior	left	yes	52.1	AG	yes	no
37	86	female	CRVO		left	no	44.9667	GG	yes	yes
38	35	female	BRVO	inferior	left	no	52	GG	no	no
39	64	male	CRVO		right	yes	53	AA	no	no
40	45	male	CRVO		left	no	40.8	GG	yes	no
41	68	female	BRVO	inferior	left	yes	53	GG	yes	yes
42	69	female	CRVO		left	no	36.8333	AA	yes	no
43	81	male	CRVO		right	no	25.6333	GG	no	no
44	57	female	BRVO	superior	left	no	30.0333	AG	no	no
45	84	female	CRVO		right	yes	43.9333	AG	yes	no
46	65	female	CRVO		left	yes	55	GG	yes	no
47	71	female	BRVO	superior	right	no	21.6	AA	no	no
48	50	male	CRVO		right	no	40.6	AG	yes	no
49	60	male	CRVO		left	yes	30.2667	GG	no	no
50	75	female	BRVO	inferior	left	yes	51	AG	yes	no
51	73	female	CRVO		left	no	49	AG	no	no
52	78	female	BRVO	inferior	right	no	52.1	AG	yes	no
53	75	female	CRVO		right	no	35.8	GG	yes	no
54	72	female	BRVO	inferior	left	no	39.9	GG	yes	yes
55	81	male	BRVO	inferior	left	no	43.9333	GG	no	no
56	68	female	CRVO		right	no	55	AG	no	no
57	55	male	BRVO	superior	right	no	27.7333	GG	no	no
58	62	female	BRVO	superior	left	no	40.9	GG	no	no
59	74	male	BRVO	superior	left	yes	53	AG	no	no
60	46	female	BRVO	superior	left	no	42.2	GG	no	no
61	46	female	CRVO		right	no	55	GG	yes	no
62	58	male	CRVO		right	no	32.1333	AG	no	no
63	71	male	BRVO	superior	right	no	23.6333	AG	no	no
64	60	male	CRVO		left	no	30.7	GG	no	no
65	83	female	BRVO	superior	left	no	55	GG	no	no
66	71	male	CRVO		right	yes	40.9	AA	no	no
67	87	female	BRVO	inferior	right	no	27.7333	GG	no	no
68	71	female	BRVO	superior	left	no	55	GG	no	no
69	42	male	CRVO		right	no	55	GG	no	no
70	73	female	BRVO	inferior	left	no	45.9667	GG	yes	no
71	57	female	BRVO	inferior	left	no	44.9667	GG	yes	no
72	59	male	BRVO	inferior	left	no	24.6667	GG	no	no
73	78	male	CRVO		left	yes	55	GG	yes	no
74	62	female	BRVO	inferior	left	no	42.9	GG	yes	no
75	55	female	BRVO	superior	left	no	42.9	GG	yes	no
76	58	male	BRVO	superior	right	yes	51	GG	yes	no
77	60	female	CRVO		right	no	27.7333	AG	no	no
78	86	female	CRVO		right	no	26.7	AG	no	no
79	81	male	BRVO	inferior	right	no	34.8	AG	no	no
80	62	female	BRVO	superior	left	no	49	AG	yes	no
81	66	male	BRVO	inferior	left	no	43.4667	AG	no	no
82	78	female	CRVO		left	yes	53.1	GG	yes	no
83	67	male	BRVO	inferior	left	no	51	GG	no	no
84	56	female	BRVO	superior	right	no	51	GG	no	yes
85	62	male	CRVO		left	yes	57	AG	yes	yes
86	70	female	BRVO	superior	left	yes	48	AG	yes	no
87	70	male	BRVO	superior	right	yes	38.8667	GG	no	no
88	75	female	CRVO		right	yes	53	GG	yes	no
89	73	male	CRVO		right	yes	49.0333	AG	no	no
90	39	female	CRVO		left	no	22.7667	GG	no	no
91	69	female	CRVO		right	no	53	AG	yes	no
92	76	male	BRVO	superior	right	no	39.9	AG	yes	no
93	91	male	CRVO		left	yes	49.7	AA	yes	yes
94	41	female	BRVO	superior	left	no	39	GG	no	no
95	68	male	CRVO		right	yes	37	AA	yes	no
96	61	female	BRVO	inferior	right	yes	41	AG	no	no
97	59	male	BRVO	superior	left	yes	37	GG	yes	no
98	81	male	BRVO	superior	right	no	31	GG	no	yes
99	62	female	BRVO	superior	left	no	43	GG	yes	no
100	47	male	CRVO		right	no	47	AG	no	no
101	67	male	CRVO		right	no	44	GG	no	no
102	47	male	BRVO	inferior	left	no	45	GG	no	no
103	75	male	CRVO		right/left	no	48	GG	no	no
104	48	male	CRVO		left	yes	22.6333	AG	no	no
105	41	male	BRVO	superior	left	no	23	GG	no	no
106	43	male	BRVO	superior	right	no	25	GG	yes	no
107	65	male	BRVO	superior	right	no	27	AG	no	no
108	86	female	BRVO	inferior	left	yes	31	GG	yes	yes
109	83	male	CRVO		right	no	33	GG	no	no
110	64	female	CRVO		left	no	19	AG	yes	no
111	69	female	BRVO	superior	right	no	18	GG	no	no
112	69	female	BRVO	superior	right	no	18	GG	yes	no
113	72	female	BRVO	superior	right	no	18	GG	yes	no
114	49	male	BRVO	inferior	right	yes	19.5667	AG	yes	no
115	48	female	BRVO	inferior	right	yes	18	GG	yes	no
116	82	female	BRVO	superior	right	no	18	GG	yes	no
117	85	female	CRVO		left	yes	18	GG	yes	yes
118	70	male	BRVO	superior	right	no	53	GG	yes	no
119	81	male	BRVO	superior	left	no	18	GG	yes	yes
120	58	male	BRVO	superior	right	no	18	GG	yes	no
121	59	male	BRVO	superior	right	no	18	AG	yes	no
122	85	male	CRVO		left	yes	18	AG	yes	no
123	59	female	BRVO	inferior	right	no	18	GG	yes	no
124	66	female	BRVO	superior	right	no	18	GG	yes	no
125	60	female	BRVO	superior	left	no	20	GG	yes	no
126	57	female	CRVO		left	no	49	AG	yes	no
127	62	female	CRVO		left	no	51	GG	yes	no
128	64	female	BRVO	superior	right	no	18	GG	yes	yes
129	78	female	CRVO		left	no	22	AG	yes	no
130	84	female	BRVO	superior	left	no	18	GG	yes	no
