# Supplementary material for: Stromal Cell-Derived Factor 1 Polymorphism in Retinal Vein Occlusion
Source: PLoS One. 2016 Nov 10;11(11):e0166544. doi: 10.1371/journal.pone.0166544 (PMC5104314; doi:10.1371/journal.pone.0166544)
Supplement: S2 Table — (XLS) [file pone.0166544.s002.xls]

## Sheet: S2
Patient ID	Age (years)	Gender	Genotype	Hypertension	Diabetes Mellitus
1	63	female	GG	no	no
2	70	male	AG	no	no
3	74	female	GG	no	no
4	80	female	GG	yes	no
5	66	female	GG	no	no
6	82	female	GG	no	no
7	45	female	AA	no	no
8	71	female	GG	no	no
9	79	female	GG	no	no
10	59	female	AG	no	no
11	53	female	GG	no	no
12	56	female	AG	no	no
13	44	female	AG	no	no
14	50	female	AG	no	no
15	46	male	GG	no	no
16	73	female	GG	yes	no
17	54	female	GG	no	no
18	54	female	GG	no	no
19	69	male	GG	no	no
20	37	female	GG	no	no
21	44	female	AG	yes	no
22	46	female	AA	no	no
23	43	male	GG	yes	no
24	82	female	GG	yes	no
25	66	male	GG	yes	no
26	41	male	AA	yes	no
27	62	male	GG	yes	no
28	69	male	GG	no	no
29	54	male	GG	no	no
30	72	male	GG	yes	no
31	62	female	GG	no	no
32	73	female	AG	yes	no
33	70	female	GG	no	no
34	67	female	GG	yes	no
35	61	female	GG	no	no
36	57	male	GG	no	no
37	38	female	AG	no	no
38	74	male	GG	no	no
39	58	female	GG	no	no
40	36	male	GG	yes	no
41	72	female	GG	yes	no
42	77	female	GG	yes	no
43	64	male	GG	yes	no
44	54	female	AG	no	no
45	79	male	GG	no	no
46	80	female	AG	no	no
47	69	female	AG	no	no
48	72	female	AG	no	no
49	83	male	GG	no	no
50	68	female	GG	yes	no
51	82	female	GG	no	no
52	73	female	GG	no	yes
53	67	female	AG	no	yes
54	52	female	GG	no	yes
55	55	female	AA	no	yes
56	81	male	AG	no	yes
57	65	female	AG	no	yes
58	57	female	AG	no	yes
59	55	male	AG	no	yes
60	68	female	GG	no	yes
61	68	male	GG	no	yes
62	73	female	GG	no	yes
63	55	female	GG	no	yes
64	60	female	AG	no	yes
65	74	female	GG	no	yes
66	74	male	AG	no	yes
67	85	female	AG	no	yes
68	64	male	AG	no	yes
69	51	male	AG	no	yes
70	80	female	GG	no	yes
71	80	female	AG	no	yes
72	52	female	GG	no	yes
73	70	male	GG	yes	yes
74	41	female	AA	yes	yes
75	72	female	GG	yes	yes
76	70	female	AG	yes	yes
77	65	male	GG	yes	yes
78	92	female	AG	yes	yes
79	78	female	GG	yes	no
80	78	female	GG	yes	no
81	76	male	GG	yes	no
82	84	male	GG	yes	no
83	82	female	GG	yes	no
84	70	male	GG	yes	no
85	77	male	GG	yes	no
86	37	male	GG	yes	no
87	50	female	GG	yes	no
88	76	male	GG	yes	no
89	68	female	AG	yes	no
90	76	female	AG	yes	no
91	70	female	AG	yes	no
92	81	female	AG	yes	no
93	56	female	AA	yes	no
94	62	female	GG	yes	no
95	38	female	AG	yes	no
96	52	female	AG	yes	no
97	49	male	GG	yes	no
98	47	male	AG	yes	no
99	95	male	GG	yes	no
100	61	male	AG	yes	no
101	65	male	GG	yes	no
102	69	female	GG	yes	no
103	37	male	AG	yes	no
104	73	male	AG	yes	no
105	70	male	GG	yes	no
106	74	female	GG	no	no
107	90	male	AG	yes	no
108	79	female	GG	yes	no
109	82	male	GG	yes	no
110	60	male	AG	yes	no
111	75	male	GG	yes	yes
112	77	male	GG	yes	yes
113	56	male	AG	no	no
114	76	male	AG	yes	yes
115	67	female	GG	yes	yes
116	67	female	GG	no	no
117	76	male	GG	yes	no
118	61	female	GG	yes	no
119	61	male	GG	yes	no
120	66	male	GG	yes	no
121	72	male	GG	yes	no
122	80	male	GG	yes	no
123	78	male	GG	yes	no
124	95	male	AG	yes	no
125	82	male	GG	yes	no
